# Supplementary material for: Using Healthcare Redesign to Identify Medication Management Issues in Parkinson’s Disease
Source: Pharmacy (Basel). 2025 Jan 30;13(1):13. doi: 10.3390/pharmacy13010013 (PMC11859038; doi:10.3390/pharmacy13010013)
Supplement: Supplementary file 1 [file pharmacy-13-00013-s001.zip]

Archive with 3 entries (3 files):
- Survey-Carer.pdf
- Survey-Patient.pdf
- Survey-Staff.pdf
